# Supplementary material for: Lineage Reprogramming: Genetic, Chemical, and Physical Cues for Cell Fate Conversion with a Focus on Neuronal Direct Reprogramming and Pluripotency Reprogramming
Source: Cells. 2024 Apr 19;13(8):707. doi: 10.3390/cells13080707 (PMC11049106; doi:10.3390/cells13080707)
Supplement: Supplementary file 1 [file cells-13-00707-s001.zip]

Archive with 3 entries (3 files):
- SupplementaryReferenceTable.xlsx
- SupplementaryTable S1.xlsx
- SupplementaryTable S2.xlsx
