# Supplementary material for: Lineage Reprogramming: Genetic, Chemical, and Physical Cues for Cell Fate Conversion with a Focus on Neuronal Direct Reprogramming and Pluripotency Reprogramming
Source: Cells. 2024 Apr 19;13(8):707. doi: 10.3390/cells13080707 (PMC11049106; doi:10.3390/cells13080707)
Supplement: Supplementary file 1 [file cells-13-00707-s001.zip › SupplementaryReferenceTable.xlsx]

## Sheet: Sheet2
	Suppmenental reference table
	Focus	Reference		Reference No.
	General introduction of epigenetics	Cold Spring Harb Perspect Biol. 2014, 6:a018200	A Brief History of Epigenetics	4
	Histone modification	Annu Rev Genom Hum Genet. 2021, 22, 147–70	The Yin and Yang of Histone Marks in Transcription	5
	Pluripotent stem cells	Stem Cell Rev and Rep. 2020, 16, 3–32	Advances in Pluripotent Stem Cells: History, Mechanisms, Technologies, and Applications	6
	Neural differentiation	Neuron. 2011, 70, 614–625	Neural Stem Cells: Historical Perspective and Future Prospects	7
	Gene delivery	Curr Opin Viol. 2016, 21, 61–66	Adeno-Associated Virus and Lentivirus Vectors: A Refined Toolkit for the Central Nervous System	8
