# Supplementary material for: Lineage Reprogramming: Genetic, Chemical, and Physical Cues for Cell Fate Conversion with a Focus on Neuronal Direct Reprogramming and Pluripotency Reprogramming
Source: Cells. 2024 Apr 19;13(8):707. doi: 10.3390/cells13080707 (PMC11049106; doi:10.3390/cells13080707)
Supplement: Supplementary file 1 [file cells-13-00707-s001.zip › SupplementaryTable S1.xlsx]

## Sheet: Sheet1
	Supplementary Table 1. List of biogenetic cues used for cellular reprogramming
	Target Cell	Starting cell	Animal	Genes	Efficacy	Marker or Reporter	Time	Expression system	Function	In vivo or In vitro	References		Reference No.
	Glutamatergic and GABAergic neuron	Fibroblasts	Mouse	ASCL1 (coculture with glia)	9 (% of infected cells)	Tau fused withEGFP	21 days	Dox-inducible, lentivirus	Action potential, contact with endogenous hippocampal neuron	in vitro	Stem Cell Reports. 2014, 3, 282–296	Generation of Induced Neuronal Cells by the Single Reprogramming Factor ASCL1	93
		Fibroblasts	Human		Not reported	βIII tubulin, MAP2	Not reported
	Glutamatergic and GABAergic neuron	Fibroblasts	Mouse	Ascl1 , Brn2, Myt1l, Olig2, Zic1 (ABMOZ)	1.8–7.7 (% of total cells)	βIII tubulin	12 days	Dox-inducible, lentivirus	Action potential, synapse formation	in vitro	Nature. 2010, 463, 1035–1041	Direct Conversion of Fibroblasts to Functional Neurons by Defined Factors	94
				Ascl1 , Brn2, Myt1l (ABM)	4–5 times higer than ABMOZ
	Glutamatergic and GABAergic neuron	Hepatocytes	Mouse	Ascl1, Brn2, Myt1l	6 (% of total cells)	βIII tubulin	13 days	Dox-inducible, lentivirus	Action potential	in vitro	Cell Stem Cell. 2011, 9, 374–382	Direct Lineage Conversion of Terminally Differentiated Hepatocytes to Functional Neurons	95
	Glutamatergic and GABAergic neuron	Fibroblasts	Human	Ascl1, Brn2, Myt1l, Neurod1	2–3 times higer than ABM	βIII tubulin	3 weeks	Dox-inducible, lentivirus	Action potential, synapse formation	in vitro	Nature. 2011, 476, 220–223	Induction of Human Neuronal Cells by Defined Transcription Factors	98
	Motor neuron	Fibroblasts	Mouse	Ascl1 , Brn2, Hb9, Isl1, Lhx3, Myt1l, Neurog2	５–10 (% of infected cells)	Hb9 fused with GFP	7–14 days	5' LTR promotor, retrovirus	Action potential	in vitro/in vivo	Cell Stem Cell. 2011, 9, 205–218	Conversion of Mouse and Human Fibroblasts into Functional Spinal Motor Neurons	99
	Dopaminergic neuron	Fibroblasts	Human	Ascl1 , Brn2, Myt1l, FoxA2, Lmx1a (ABMFL)	10 (% of total cells)	Tyrosine Hydroxylase	28 days	Dox-inducible, lentivirus	Action potential	in vitro	PNAS. 2011, 108, 10343–10348	Direct Conversion of Human Fibroblasts to Dopaminergic Neurons	100
	Dopaminergic neuron	Fibroblasts	Human	Ascl1 , Brn2, Myt1l, FoxA2, Lmx1a, Lmx1b, Otx2	approx. 3 times higher than ABMFL	Tyrosine Hydroxylase	28 days	Dox-inducible, lentivirus	Not reported	in vitro	PNAS. 2013, 110, 7038–7043	Generation of Induced Neurons via Direct Conversion in Vivo	101
	GABAergic neuron	fibroblasts	Mosue	Ascl1, Dlx5, Foxg1, Lhx6, Sox2	9.4±2.1 (% of infected cells)	βIII tubulin, GAD67 fused with GFP	14 or 21 days	Dox-inducible, lentivirus	Action potential, synapse formation	in vitro	Cell Stem Cell. 2015, 17, 719-734	Rapid Conversion of Fibroblasts into Functional Forebrain GABAergic Interneurons by Direct Genetic Reprogramming	102
	Dopaminergic neuron (immature)	Fibroblasts	Mouse	Ascl1, Pitx3	not mentioned	Pitx3 fused with EGFP	not mentioned	Dox-inducible, lentivirus	Not mentioned	in vitro	Cell Stem Cell. 2011, 9 413–419	Functional Integration of Dopaminergic Neurons Directly Converted from Mouse Fibroblasts	104
	Dopaminergic neuron (mature)			Ascl1, Pitx3, En1, Lmx1a, Foxa2, Nurr1	9.1 (% of total cells)		18 days		Action potential, PD symptom amelioration
	Dopaminergic neuron	Fibroblasts	Human	Ascl1, Lmx1a, Nurr1 (Nr4a2)	18±3 (% of infected cells)	Tyrosine Hydroxylase fused with GFP	6 days	Dox-inducible, lentivirus	Action potential	in vitro	Nature. 2011, 476, 224–227	Direct Generation of Functional Dopaminergic Neurons from Mouse and Human Fibroblasts	106
			Moues		6±2 (% of infected cells)	Tyrosine Hydroxylase	18 days
	Dopaminergic neuron	Fibroblasts	Mouse	Ascl1, Lmx1a, Nurr1	not mentioned	Tyrosine Hydroxylase fused with GFP	Dox(+)8 days, Dox(−)13 days	Dox-inducible, lentivirus	Action potential, synaptic contact, PD symptom amelioration, response to DREADD induced stimulation	in vitro, transplation in mouse	Journal of clinical investment. 2014, 124 3215–3229	Remote Control of Induced Dopaminergic Neurons in Parkinsonian Rats	107
	Glutamatergic and GABAergic neuron	Fibroblasts	Human	ASCL1, NEUROD2, miR-9/9*, miR-124	80 (% of infected cells), 10(% of total cells)	MAP2	3–4 weeks	Dox-inducible or CMV promoter, lentivirus	Action potential	in vitro	Nature. 2011, 476, 228–231	MicroRNA-Mediated Conversion of Human Fibroblasts to Neurons	110
	Glutamatergic and GABAergic neuron	Fibroblasts	Mouse	MYT1L, BRN2, miR-124	4–8 (% of total cells)	βIII tubulin, VGLUT1, GABA	7 days	Dox-inducible, lentivirus	Action potential, synapse formation	in vitro	Cell Stem Cell. 2011, 9, 113–118	Direct Reprogramming of Adult Human Fibroblasts to Functional Neurons under Defined Conditions	111
	Striatal medial spiny neuron	Fibroblasts	Human	BCL11B, DLX1, DLX2, MYT1L, MiR-9/9*, MiR-124	60 (% of infected cells)	DARPP-32	35 days	Dox-inducible, lentivirus	Action potential, axonal projections	in vitro, transplation in mouse	Neuron. 2014, 84, 311–323	Generation of Human Striatal Neurons by MicroRNA-Dependent Direct Conversion of Fibroblasts	112
	Neuron	Pericytes	Mouse	Ascl1, Sox2	92±3 (% of infected cells)	βIII tubulin	4–5 weeks	CAG promoter, retrovirus	Action potential	in vitro	Cell Stem Cell. 2012, 11, 471–476	Reprogramming of Pericyte-Derived Cells of the Adult Human Brain into Induced Neuronal Cells	117
			Human		48±9 (% of infected cells)
	Glutamatergic and GABAergic neuron	Astrocytes	Mouse	Pax6	50–60 (% of infected cells)	βIII tubulin	7 days	5' LTR promotor, retrovirus	Not reported	in vitro	Nat Neurosci. 2002, 5, 308–315	Glial Cells Generate Neurons: The Role of the Transcription Factor Pax6	140
	Neuron	Astrocytes	Mouse	Ascl1	37±11 (% of infected cells)	βIII tubulin	12 days	CMV promoter, retrovirus	Action potential, synapse formation	in vitro	J Neurosci. 2007, 27, 8654–8664	Functional Properties of Neurons Derived from in Vitro Reprogrammed Postnatal Astroglia	141
				Neurog2	71±16 (% of infected cells)		12 days
				Pax6	Not reported		Not reported
	Glutamatergic neuron	Astrocytes	Mouse	Neurog2	85.4±5.0 (% of infected cells)	vGluT1	4 weeks	CAG promoter, retrovirus	Action potential, synapse formation	in vitro	PLoS Biol. 2010, 8: e1000373	Directing Astroglia from the Cerebral Cortex into Subtype Specific Functional Neurons	144
	GABAergic neuron			Dlx2	33.7±3.6 (% of infected cells)	vGaT	22 days
	Dopaminergic neuron	Astrocytes	Mouse	ASCL1, LMX1B, NURR1	18.2±1.5 (% of total cells)	Tyrosine Hydroxylase	14 days	Dox-inducible, plasmid integration	Action potential, oscillation of intraccelular calcium	in vitro	PLoS ONE. 2011, 6:e28719	Efficient Conversion of Astrocytes to Functional Midbrain Dopaminergic Neurons Using a Single Polycistronic Vector	146
	Neuron	Astrocytes	Mouse	NeuroD1	92.8±2 (% of infected cells), NeuN(+)	NeuN	8 days	GFAP promoter, retrovirus	Action potential, synapse formation	In vivo, retroviral injection	Cell Stem Cell. 2014, 14, 188–202	In Vivo Direct Reprogramming of Reactive Glial Cells into Functional Neurons after Brain Injury and in an Alzheimer’s Disease Model	147
	Glutamatergic neuron	Astrocytes			> 90 (% of infected cells), NeuN(+)	NeuN, vGluT1	7 days		Action potential	in vitro
	Neuron	NG2			42.5±6.6 (% of infected cells)	NeuN, βIII tubulin	8 days	NG2 promoter, retrovirus	Not reported	in vivo , retroviral injection
	Neuron	NG2			98.2±1.8 (% of infected cells), NeuN(+)	NeuN, vGluT1	7 days		Action potential	in vitro
	Glutamatergic neuron	Astrocytes	Huamn		> 90 (% of infected cells)	NeuN	5 days	GFAP promoter, retrovirus	Action potential	in vitro
