# Supplementary material for: Lineage Reprogramming: Genetic, Chemical, and Physical Cues for Cell Fate Conversion with a Focus on Neuronal Direct Reprogramming and Pluripotency Reprogramming
Source: Cells. 2024 Apr 19;13(8):707. doi: 10.3390/cells13080707 (PMC11049106; doi:10.3390/cells13080707)
Supplement: Supplementary file 1 [file cells-13-00707-s001.zip › SupplementaryTable S2.xlsx]

## Sheet: Sheet2
	Supplementary Table 2. List of chemical cues used for cellular reprogramming
	Target Cell	Starting cell	Animal	Chemicals	Efficacy	Marker or Reporter	Time	Expression system	Function	Genetic manipulation	In vivo or In vitro	References		Reference No.
	Cardiomyocyte	Fibroblasts	mouse	CHIR99021 (GSK3-β inhibitor), parnate (LSD1/KDM1 inhibitor), forskolin (adenylyl cyclase activator), SB431542 (TGF-β inhibitor)	1 (% of infected cells)	spontaneous Action potential	30 days	Dox-inducible, lentivirus	Beating	Oct4	in vitro	Cell Reports. 2014, 6, 951–960	Small Molecules Enable Cardiac Reprogramming of Mouse Fibroblasts with a Single Factor, Oct4	113
	Neural stem cell	Fibroblasts	Human	A83-01 (TGFβ inhibitor), CHIR99021 (GSK3β inhibitor), lysophosphatidic acid (phospholipid), rolipram (PDE4 inhibitor), SP600125 (JNK inhibitor)	0.003 (% of infected cells)	PAX6	28–35 days	EF-1α promoter, episomal vector	Neuronal differentiation	OCT4	in vitro	Cell Research. 2014, 24, 126–129	Small molecules enable OCT4-mediated direct reprogramming into expandable human neural stem cells	114
	Neuron	Prenatal lung fibroblasts	human	Forskolin(adenylyl cyclase activator), Dorsomorphin (BMP inhibitor)	99 (% of infected cells)	βIII tubulin	14 days	Dox-inducible, lentivirus	Action potential	NEUROG2	in vitro	Nature communication. 2013, 4, 2183	Small Molecules Enable Neurogenin 2 to Efficiently Convert Human Fibroblasts into Cholinergic Neurons	115
	Glutamatergic neuron				90 (% of βIII tubulin(+) cells)	βIII tubulin, vGLUT1	21 days
	Cholinergic neuron				98.5 (% of βIII tubulin(+) cells)	βIII tubulin, ChAT
	Cholinergic neuron	Postnatal lung fibroblasts		Forskolin, Dorsomorphin, FGF2	20.3–57.2 (% of total cells)	βIII tubulin	21 days			NEUROG2, SOX11
					77–93 (% of infected cells)
					81.9–90.7 (% of βIII tubulin(+) cells)	βIII tubulin, ChAT
	Cholinergic neuron	postnatal prmary fibroblast	human	Forskolin, Dorsomorphin, FGF2	86–96 (% of infected cells)	βIII tubulin	14 days	CMV promoter, lentivirus	Action potential, synapse formation	NEUROG2, SOX11, ISL1, LHX3	in vitro	Cell Reports. 2016, 14, 115–128	Direct Lineage Reprogramming Reveals Disease-Specific Phenotypes of Motor Neurons from Human ALS Patients	116
					95 (% of βIII tubulin(+) cells)	CHAT
	Neuron	pericytes	huma n	Dorsomorphin, SB431542	approx. 3-fold higher than non-chemical	βIII tubulin	21–28 days	CAG promoter, retrovirus	Action potential	Ascl1, Sox2	in vitro	Nature neuroscience. 2018, 21, 932–940	Direct Pericyte-to-Neuron Reprogramming via Unfolding of a Neural Stem Cell-like Program	118
				DAPT (γ-secretase inhibitor, NOTCH signaling inhibitor)	approx. 10-fold higher than non-chemica				Not mentioned
	Astrocyte	Fibroblasts	mouse	VPA, CHIR99021, SB431542, Tranylcypromine (LSD1 inhibitor), OAC1 (Oct4 activationg compound 1)	38 (% of total cells)	Gfap, S100β	25 days	Not used	Not mentioned	Not used	in vitro	Cell Reports. 2016, 16, 781–792	Small-molecule-based lineage reprogramming creates functional astrocytes	121
	Neuron	Fibroblasts	human	VPA, CHIR99021, Repsox, Forskolin, SP600125 (JNK inhibitor), GO6983 (PKC inhibitor), Y-27632 (ROCK inhibitor)	5 (% of total cells)	βIII tubulin, vGLUT1	7 days	Not used	Action potential, synapse formation	Not used	in vitro	Cell Stem Cell. 2015, 17, 204–212	Direct conversion of normal and Alzheimer's disease human fibroblasts into neuronal cells by small molecules	122
	Glutamatergic and GABAergic Neuron	fibroblasts	mouse	Forskolin, ISX9 (Wnt/β-catenine activator), CHIR99021, I-BET 151 (Bromodomain inhibitor)	90 (% of total cells)	βIII tubulin	16 days	Not used	Action potential, synapse formation	Not used	in vitro	Cell Stem Cell. 2015, 17, 195–203	Small-Molecule-Driven Direct Reprogramming of Mouse Fibroblasts into Functional Neurons	123
